# Supplementary material for: An unexpected role for the conserved ADAM-family metalloprotease ADM-2 in Caenorhabditis elegans molting
Source: PLoS Genet. 2022 May 31;18(5):e1010249. doi: 10.1371/journal.pgen.1010249 (PMC9187072; doi:10.1371/journal.pgen.1010249)
Supplement: S1 File — (XLSX) [file pgen.1010249.s011.xlsx]

## Sheet: Fig 1
Fig 1E – Percent viable adults
Strains	Viable	Arrested	Percent viable adults
nekl-2(fd81); nekl-3(gk894345)	22	744	2.87206
nekl-2(fd81); nekl-3(gk894345) adm-2(fd130)	674	143	82.4969
nekl-2(fd81); nekl-3(gk894345) adm-2(fd163)	262	74	77.9762
nekl-2(fd81); nekl-3(gk894345) adm-2(fd208)	672	140	82.7586
nekl-2(fd81); nekl-3(gk894345) adm-2(fd229)	820	149	84.6233
nekl-2(fd81); nekl-3(gk894345) adm-2(fd230)	916	177	83.806
nekl-2(fd81); nekl-3(gk894345) adm-2 RNAi	35	33	51.4706
Fig 1F – Percent viable adults
Strains	Viable	Arrested	Percent viable adults
nekl-2(fd81); nekl-3(gk894345) adm-2(fd130)	185	38	82.9596
nekl-2(fd81); nekl-3(gk894345) adm-2(fd130); Fosmid #1	19	89	17.5926
nekl-2(fd81); nekl-3(gk894345) adm-2(fd130); Fosmid #2	24	102	19.0476
nekl-2(fd81); nekl-3(gk894345) adm-2(fd130); pDF417	61	179	25.4167
Fig 1G – Percent viable adults
Strains	Viable	Arrested	Percent viable adults
nekl-2(fd91); adm-2(fd313)	1	208	0.478469
nekl-3(sv3) adm-2(fd316)	0	166	0
mlt-4(sv9); adm-2(fd317)	0	167	0

## Sheet: Fig 3
Fig 3P – Mean intensiity (a.u.) of ADM-2::mScarlet expression
Auxin +
WT	NEKL-2::AID	NEKL-3::AID
19.313	22.347	31.167
14.667	19.572	23.216
17.118	18.038	22.644
16.681	16.705	23.486
17.346	19.945	23.416
17.799	18.736	19.567
22.403	20.345	21.547
16.718	18.367	26.427
17.553	18.063	22.74
17.693	20.516	24.545
14.1	19.084	19.663
18.103	18.409	20.72
14.913	20.185	21.291
18.778	19.989	18.679
16.122	22.661	27.75
18.435	25.403	21.381
21.348	18.174	26.501
19.032	20.925	19.35
20.296	20.798	21.283
19.992	18.496	23.124
20.954	21.358	20.68
17.196	20.534	25.405
20.215	20.939	23.877
19.2	17.903	21.856
17.56	19.931	20.985
16.858	16.367	25.458
20.426	20.696	33.267
19.04	17.402	22.219
19.994	20.368	23.904
21.062	21.802	27.117
17.117	21.582	19.143
16.906	19.353	31.901
20.282	17.397	22.282
20.139	20.57	23.402
		20.862
		28.245
		20.428
18.3929	19.7929	23.5008	Average

## Sheet: Fig 4
Fig 4D – % Positive pixels of LRP-1::GFP expression
nekl-3::aid		nekl-3::aid; fcho-1(ox477)		nekl-3::aid; adm-2(fd318)
Auxin –	Auxin +	Auxin –	Auxin +	Auxin –	Auxin +
17.109	21.496	15.872	35.605	19.564	42.262
15.402	32.38	15.374	29.915	19.049	43.215
20.65	37.132	12.475	18.577	16.549	39.083
13.725	37.152	8.253	23.857	13.98	39.586
19.016	37.621	14.07	17.209	12.852	37.439
13.457	32.838	11.99	19.773	14.292	45.965
16.354	25.943	15.237	21.995	11.504	39.817
11.372	39.133	13.156	25.776	14.422	47.226
18.648	25.362	16.383	37.787	14.417	45.066
13.593	36.78	13.566	39.136	12.565	33.402
13.472	36.4	17.89	35.104	13.57	39.026
12.691	25.295	20.939	20.078	13.412	31.213
12.763	33.176	15.678	28.683	10.744	40.589
14.387	39.298	11.704	31.496	13.429	42.511
13.44	28.551	15.578	17.048	10.33	23.918
12.621	39.232	12.901	10.98	13.918	21.954
13.755	37.847	10.539	14.072	14.735	44.013
15.971	40.954	11.753	14.734	15.874	32.718
14.323	39.365	24.532	24.854	15.457	45.017
9.222	31.989	19.487	27.772	14.656	40.204
12.508	37.55	13.545	38.722	14.923	36.941
15.282	30.163	16.735	24.353	17.472	31.18
18.42	39.397	13.391	41.583	10.206	35.378
15.643	45.571	14.572	15.922	11.01	40.181
	40.945	15.589	41.227	8.361	46.051
	32.548	13.257	24.307	20.217	40.484
	34.29	10.498	21.664	15.24	40.986
	38.055	13.389	20.034	15.067	41.249
	40.888	16.56	41.456	9.867	35.288
	28.26	18.89	28.399	19.132	29.965
		15.525	37.77	16.145	44.445
		15.665	19.977		43.444
		19.194	21.846		38.744
		14.638	39.67
		13.624	31.104
			19.544
			33.381
			16.462
			40.287
			13.855
			16.219
			16.167
14.7427	34.8537	14.9271	26.1524	14.289	38.7442	Average

## Sheet: Fig 5
Fig 5C – Mean intensity (a.u.) of LRP-1::GFP expression							Fig 5F – Mean intensity (a.u.) of LRP-1::mScarlet expression								Fig 5I – Mean intensity (a.u.) of LRP-1::GFP expression					Fig 5M – Mander's overlap
WT	adm-2(fd300)						WT	adm-2(fd300)							adm-2– No HS	adm-2– HS	adm-2+ No HS	adm-2+ HS		% LRP-1 w/ ADM-2	% ADM-2 w/ LRP-1
105.451	174.021						184.168	345.749							707.057	176.961	405.192	305.398		0.282	0.718
163.554	186.574						138.66	613.968							171.892	541.431	346.512	227.193		0.121	0.551
86.122	177.324						222.442	391.293							554.161	374.111	358.026	301.886		0.273	0.537
80.57	164.864						165.946	237.263							462.958	282.558	307.485	254.9		0.073	0.207
203.555	274.954						163.094	150.204							378.15	306.522	340.87	291.924		0.103	0.464
206.254	157.185						152.893	253.521							426.784	223.821	389.519	237.845		0.072	0.101
163.753	104.772						151.022	328.847							526.579	325.464	371.065	187.142		0.079	0.087
146.315	302.234						122.81	283.303							303.508	206.943	500.064	143.548		0.084	0.223
135.084	191.293						174.33	276.539							497.81	297.058	490.011	268.987		0.074	0.18
167.041	220.675						141.196	216.005							278.897	241.228	554.893	284.383		0.119	0.223
134.038	248.806						142.939	261.523							318.519	351.249	275.685	165.661		0.084	0.114
133.76	236.287						141.316	209.556							241.878	397.854	315.088	303.696		0.173	0.207
250.38	140.258						171.378	230.07							405.55	280.25	268.571	216.609		0.061	0.22
213.977	299.088						162.006	229.485							338.5	296.34	455.617	189.669		0.084	0.268
87.331	203.733						203.075	286.843							315.021	253.99	265.99	191.802		0.127	0.404
136.965	212.424						170.948	368.129							203.622	188.409	361.739	140.537		0.077	0.294
145.957	192.656						256.312	308.595							456.573	303.988	274.575	195.691		0.127	0.264
129.423	252.839						245.623	281.814							295.006	288.063	346.185	312.874		0.087	0.114
152.401	269.487						147.494	236.78							298.42	148.26	251.108	237.499		0.125	0.303
145.186	366.244						171.665	210.655							264.463	407.975	314.925	217.261		0.09	0.118
156.602	250.803						112.437	232.983							246.576	218.644	378.836	141.961		0.133	0.331
79.856	251.222						127.018	251.476							274.014	291.646	384.177	265.946		0.08	0.237
117.71	280.911						123.959	175.398							178.288	258.19	532.678	391.508		0.086	0.327
72.936	318.639						188.247								286.409	269.751	218.982	180.097		0.097	0.347
63.132	196.057						181.907								342.902	358.588	390.882	269.722		0.088	0.335
104.306	239.156						191.271								230.15	253.739	226.394	139.3		0.136	0.34
169.774	245.445						167.468	277.391	Average						155.192	298.749	235.504	187.577		0.075	0.121
87.729	153.418														194.735	242.39	307.891	148.667		0.111	0.193
103.94	203.475														280.93	241.599	383.126	144.783		0.111464	0.279571	Average
	129.361														277.315	233.991	264.216	111.525
	244.738														434.048		430.39	242.466
	196.365														271.548		247.027	218.94
	232.999														287.892		411.634	118.809
135.969	221.767	Average													243.153			309.795
															237.371			128.288
															267.371			327.704
															424.511			183.4
																		139.049
																		197.991
																		173.519
																		122.546
															326.426	285.325	351.662	215.076	Average

## Sheet: Fig 6
Fig 6B – LRP-1::GFP expression					Fig 6F – Percent viable adults in nekl-2(fd81); nekl-3(gk894345) strain
Wild Type	adm-2(fd391) – Metalloprotease Domain mutant				Strains/mutants	Viable	Arrested	Percent viable adults
893.075	868.941				ADM-2 +	22	744	2.87206
1123.12	1140.79				NT-Furin	250	1068	18.9681
649.045	526.222				Zn-MTP	970	336	74.2726
810.839	936.373				DM	32	255	11.1498
524.574	834.884				CysL	305	32	90.5045
789.742	732.713				CT	430	179	70.6076
475.922	535.516				SH3-1	538	566	48.7319
801.789	872.57				SH3-2	13	470	2.69151
755.672	776.199				SH3-3	43	279	13.354
582.776	759.022
524.738	552.656
704.184	674.33
709.819	568.93
650.42	682.261
808.46	582.82
536.729	682.931
629.361	685.501
755.674	737.333
886.079	696.913
488.478	743.848
563.869	444.789
569.885	590.792
369.665	735.998
275.514	601.108
661.643	706.81	Average
Fig 6C – Mean intensity (a.u.) of LRP-1::GFP expression
adm-2+ (Metalloprotease domain mutant)
No Heat shock	Heat Shock
968.282	749.285
510.718	309.282
569.37	648.703
829.074	400.054
717.504	683.793
557.148	743.69
981.806	456.192
660.288	524.127
734.85	787.152
474.61	723.43
514.939	659.087
517.939	227.399
754.108	842.265
443.661	536.609
1423.96	632.001
601.724	154.077
882.328	393.099
427.089	1107.08
691.892	213.607
433.231	331.689
876.588	456.782
493.67	610.06
291.822	545.183
771.876	377.245
1125.71	190.181
1112.49	168.638
823.213	506.449
599.401	378.524
612.998	365.761
422.8	474.432
671.966	607.498
653.005	453.336
804.015	273.184
956.855	311.084
840.286	399.929
956.173
714.094	492.597	Average

## Sheet: S1 Fig
S1A Fig – Brood size
WT	adm-2(fd300)
259	313
307	271
270	305
274	272
252	152
280	288
303	248
253	289
279	340
264	269
274.1	274.7	Average
S1B Fig – Percent viable adults
RNAi	Survived	Arrested	Percent viable adults
Control	2	100	1.96078
adm-2	33	35	48.5294
adm-4	0	131	0
unc-71	1	254	0.392157
sup-17	1	365	0.273224
mig-17	8	256	3.0303
tag-275	2	297	0.668896
F27D9.7	2	136	1.44928
adt-1	3	101	2.88462
adt-2	2	51	3.77358
adt-3	1	100	0.990099
gon-1	1	100	0.990099

## Sheet: S4 Fig
S4A,B Fig
ADM-2::mScarlet overlap
Apical plane		Medial plane
w/ GFP::CHC-1	w/ HGRS-1::GFP	w/ GFP::CHC-1	w/ HGRS-1::GFP
0.09	0.571	0.019	0.882
0.026	0.529	0.019	0.536
0.146	0.663	0.054	0.769
0.011	0.647	0	0.65
0.035	0.681	0.076	0.587
0.037	0.481	0.03	0.591
0.106	0.519	0.029	0.675
0.144	0.767	0.097	0.737
0.053	0.626	0.048	0.862
0.108	0.716	0.051	0.285
0.138	0.508	0.011	0.686
0.138	0.695	0.009	0.622
0.11	0.566	0.047	0.766
0.041	0.482	0.123	0.672
0.029	0.301	0.057	0.649
0.042	0.132	0.066	0.203
0.074	0.718	0.035	0.859
0.072	0.04	0.047	0.022
0.12		0.004
0.121		0.014
0.108		0.01
0.07		0.069
0.084		0.039
0.166		0.062
0.131
0.049
0.061
0.0855556	0.535667	0.0423333	0.614056	Average

## Sheet: S5 Fig
S5A & S5B Fig – Mean intensity (a.u.)
Mean intensity of CHC-1::GFP		Mean intensity of ADM-2::mScarlet
E.Vector RNAi	mlt-3 RNAi	E.Vector RNAi	mlt-3 RNAi
381.595	318.37	36.342	36.561
126.182	436.614	23.521	43.918
291.236	261.509	33.343	32.486
253.721	365.58	31.581	39.581
246.233	202.397	31.817	29.135
226.843	308.482	32.267	33.963
221.651	262.519	29.848	33.321
345.97	227.025	38.992	29.396
242.493	204.292	33.168	30.699
277.127	312.615	32.489	40.355
129.668	352.667	23.051	38.966
336.489	416.732	37.226	41.098
265.255	283.812	35.897	31.944
133.39	206.875	27.087	26.875
219.274	302.905	32.374	33.937
154.138	339.474	30.149	34.758
146.091	291.554	23.215	33.089
232.881	344.224	32.121	37.693
237.215	330.667	29.785	38.614
234.539	257.289	33.693	36.374
149.377	234.446	26.259	33.433
293.194	295.788	35.018	35.645
108.318	255.292	23.491	32.726
229.939	294.049	32.794	30.075
195.02	273.714	28.271	31.722
260.81	346.323	32.088	39.499
184.984	330.362	28.529	40.439
358.153	288.98	40.877	31.994
445	362.4	47.568	34.615
304.417	261.767	35.303	32.929
187.348	290.436	29.186	32.784
239.308	298.683	31.85	34.7943	Average

## Sheet: S6 Fig
S6 Fig – Percent viable adults in nekl-2(fd81); nekl-3(gk894345) strain
Strains/mutants	Viable	Arrested	Percent viable adults
nekl-2; nekl-3 adm-2(fd130)	573	121	82.5648
nekl-2;daf-5; nekl-3 adm-2(fd130)	563	103	84.5345

## Sheet: S7 Fig
S7A Fig – Mean intensity (a.u.) of LRP-1::GFP in L4 larval stage										S7B Fig – Mean intensity (a.u.) of LRP-1::GFP
WT	adm-2(fd300)									Empty vector + Rol-6
1133.4	894.093									ROL-6	HS:ROL-6
366.092	1135.17									722.761	547.775
676.988	871.966									358.62	205.223
1118.15	1298.89									624.141	426.579
1083.88	1450.49									289.387	401.031
642.112	606.164									805.943	364.613
755.678	1044.57									741.414	395.686
980.934	1247.04									480.933	474.124
1160.81	925.477									653.878	522.341
582.547	1279.5									630.445	720.749
1214.35	1072.97									564.409	383.348
721.281	799.486									541.531	714.579
1025.57	1212.85									546.064	542.191
1072.93	1245.09									546.064	415.643
432.92	1245.09									550.35	455.418
1220.74	1165.72									471.193	421.572
969.895	1164.77									456.706	478.298
481.625	1020.16									380.92	352.457
732.756	865.698									458.874	312.771
1064.02	822.576									413.87	283.527
854.069	1128.16									719.018	453.149
825.81	777.226									511.303	663.737
1011.39	888.386									357.102	628.581
369.251	788.264									455.849	678.76
628.693	848.615									903.884	433.328
1086.28	628.163									626.702	365.586
768.846	657.616									467.802	434.732
828.137	724.841									460.001	352.966
395.654	868.006									329.273	723.882
778.405	948.251									441.024	360.128
731.981	765.202									581.124	302.998
931.785	800.857									630.37	622.554
895.365	807.924									451.32	328.749
834.616	969.675	Average								397.025	229.023
										610.635
										415.687
										531.303	454.427	Average

[truncated: 1 more sheets: S8 Fig]
