# Supplementary material for: An unexpected role for the conserved ADAM-family metalloprotease ADM-2 in Caenorhabditis elegans molting
Source: PLoS Genet. 2022 May 31;18(5):e1010249. doi: 10.1371/journal.pgen.1010249 (PMC9187072; doi:10.1371/journal.pgen.1010249)
Supplement: S2 File — (XLSX) [file pgen.1010249.s012.xlsx]

## Sheet: Oligo list
Comprehensive primer list
Name	Sequence
SB1	GAAAGACCCGTTGTTGGAGG
SB2	CAGGAGTTCTGTTACGAAGG
SB3	CCGACACACTTGATCTGAAGC
SB4	CGGAGCATTTAAGCCACCAT
SB5	GAGTTCGTGAGCAAAAGTCGC
SB6	CGCACTGCCACTTTGAAGGTGTA
SB12	AAGAAGAAGTTTGATTTACA
SB13	TTGATCAAATATAGCAGCCA
SB14	TCAGCAAAGTGACAGCCCAA
SB15	CAGGTACGCGTAATCAAACGG
SB16	TCGCTTGCGAAATTCCGGGGT
SB17	CACTAGTCCATTCCTCGTCT
SB18	CGCCTTCATGGGACATTTGC
SB19	AGCAAGTTGTCATTGCTCACC
SB20	CTGGGTTGTGAACACGCAACA
SB21	AACCCATTTTGCCATTTCTCC
SB22	GTGTTTATTACAGAGTTAAA
SB23	TGGACAACTGCAACTTCCGT
SB24	TGCAGTGAAGCTTTGGCTGT
SB25	AGGAGTCTGCAACAATGTTGG
SB26	CTTCTTGACAACACTCCACCATC
SB27	CACGAACTCGGCCATACATT
SB28	TTGATGACGTGGGTGTTCCT
SB29	CAGTTGCTCTTGGCTTTGGC
SB30	CCATGTTTTCAGGACCACAAC
SB31	GAACAGACACAAGTCAATACCAC
SB32	CGTTGAGCATAGGGTGGCGG
SB33	TCGCTTGCGAAATTCCGGGGT
SB34	AACCATTGGAATTGACGGTGG
SB35	AGCGAAATTTGGTCTCGGAGT
SB36	TCACTCGGTCGAGGAACGGG
SB37	GCTGAATCCAGCAGAGAAAGA
SB38	CTCTCAAGCGGTGGTCTCAG
SB39	CGCATCAGCATGTGGAACTCTAT
SB40	GATCTACGTAGATCAAGCCGGA
SB41	TTTTCCTTGGGTAGTGGTGG
SB46	TAGCTTCAGATCAAGTGTGT
SB47	TTGATCAAATATAGCAGCCA
SB48	GCCCGAGTGAGTTGAAGTAA
SB52	ACACACTTGATCTGAAGCTA
SB53	ATCAGCAAAGTGACAGCCCAATG
SB54	CGCCACATGAGAATGATCTTC
SB55	AATTCCGGGGTATGGAGGATC
SB56	CCTGATTTGCATCTCTCAAGA
DF1	CCAGGCGAGGAGTGTGACTG
DF2	GGACGTGTGCTACTGTCCAA
DF3	CACTGAGCGTAGTCCACCTT
DF4	CTGGGCATATGGAAGTTTGG
DF5	CAATGAACAACTTACATTTTCC
DF6	GATCTGGACGAGTATTGTAA
Rep1	CTTGCAGATGGTGGAGTGTTGTCAAGAAGAAGTTTGATTTACTCGAGGCTGCTATATTTGATCAAAAGCTCAAAAAATAACCGGATTCT
Rep2	GACCACAACAATGATACGGTCGAAACAGTTGCGACTTTTGCTGACGCACTCGCCTATACATTTCGAATGGATTATGACCCGAATGACAAGGACGTGTGCTACTGTCCA
Rep3	ATGGTGGAGTGTTGTCAAGAAGAAGTTTGATTTACACGGAGACCTCGAGGGCGTGCTGGCGGCGGGCGCGGTGGGCTATGCTCAACGAATTCGGTTGGTTTTTTCATTCACATTTCCTTACCAAAA
Rep4	ACTGTTTATGATTTTAGGCTTCCTTCAACACGCGCACTGGATCCTTCCGTGGCAACGTGCAGGGCGCGGGCGTGGGCGCGGGCAGCCTGCTCGAGCTGAGTAAACTGAATGAGGACCTGGCAAAGGAGAAAAATGCGAAATTTGA
Rep5	GACTGTGAGAATATAGTTGTTTATTTCATCAAAAGTCACGTTTTTGCAGAAACATTACCCTCGAGCTGGGCGCGGGCCTGGGCCTGGAAAAACCGAAAACTGCAAGTTCTACGAGCCTGAGAAGAAATGAGAGTAT
Rep6	TCAATGTATAGTTAAAAAATAATCAACACCACATTTTTACAGATCTCGGATCCCTAGTCCATTCCTCGTCTGTTAAAAAAGTTCAGATTGGAAAACAGAATACTGTGATAGATCGTAATCCATCATACATCAGGGAA
Rep7	TCGACATTCTTGGTATTTTTCTGCTTGTTTGGAATTTTTATCGGTGGTCTTTGTGTTTATTACGTCGTTAAACTTAAGCGAAATTTGGTCTCGGAGTAAGTTTTTGAAATGTATGAGTTCTTTGGAAATTAT
Rep8	GTATTTTTCTGCTTGTTTGGAATTTTTATCGGTGGTCTTTGTGTTGTGGTGCTCGTTGGTGCTATTGCGAATTTGGTCTACGAGTAAGTTTTTGAAATGTATGAGTTCTTTGGAAATTAT
Rep9	GAAGCCAAGCGATGCAAAGTGCGGGAACGGAATCGTCGAGCCAGGCGAGGTGCTAGCGGATCCACCATTGAAGTGTGACAACCATTGCTGTAATGGCAGCACTTGTAAGCTTATC
Rep10	CAAAGCCAAGAGCAACTGTGTGCCGAGCAGCAATCGGAATTTGTGATCTGCAGCAGAATGGTGACCATGAAACAAACGATTGTCCGGCAGACTTTTTTGTTCAAAATGCTGCATTGTG
Rep11	TTGTTTGGAATTTTTATCGGTGGTCTTTGTGTTTATTACAGAGTTAAACGGGAGGATCCCGGGGATCCAGAGTAAGTTTTTGAAATGTATGAGTTCTTTGGAAATTATACTTTAACTCAAATTTA

## Sheet: ADM-2 deletions
ADM-2 deletion
Name	Allele	Primer Names	sgRNA/guide	Repair template	Screening amplification primers	Sequencing primers
WY1428	fd228	SB1 SB2	GAAAGACCCGTTGTTGGAGG (SB1)	No guide used	CCGACACACTTGATCTGAAGC (SB3)	CGCACTGCCACTTTGAAGGTGTA (SB6)
WY1429	fd229	SB1 SB2	CAGGAGTTCTGTTACGAAGG (SB2)		CGGAGCATTTAAGCCACCAT (SB4)
WY1430	fd230	SB1 SB2			GAGTTCGTGAGCAAAAGTCGC (internal) (SB5)
WY1435 (in N2)	fd235	SB1 SB2
WY1436 (in N2)	fd236	SB1 SB2
WY1437 (in N2)	fd237	SB1 SB2
WY1603 (in RT3402)	fd298	SB46 SB47	TAGCTTCAGATCAAGTGTGT (SB46)	No guide used	GCCCGAGTGAGTTGAAGTAA (SB48)	ACACACTTGATCTGAAGCTA (SB52)
WY1604 (in RT3402)	fd299	SB46 SB47	TTGATCAAATATAGCAGCCA (SB47)		ATCCTACTGGAATCATAGTGGC (SB49)
WY1605 (in RT3402)	fd300	SB46 SB47			CTGGGTTGTGAACACGCAACA (SB50)
WY1606	fd301	SB46 SB47			AGCAAGTTGTCATTGCTCACC (internal) (SB51)
WY1607	fd302	SB46 SB47
WY1655	fd318	SB46 SB47

## Sheet: Furin site 1
Furin cleavage site 1 (prodomain)
Name	Allele	sgRNA/guide	Repair template	a.a. functional change	Screening amplification primers	Sequencing primers
WY1585	fd288	CACTAGTCCATTCCTCGTCT (SB17)	TCAATGTATAGTTAAAAAATAATCAACACCACATTTTTACAGATCTCGGATCCCTAGTCCATTCCTCGTCTGTTAAAAAAGTTCAGATTGGAAAACAGAATACTGTGATAGATCGTAATCCATCATACATCAGGGAA (Rep6)	RKKR -> VKKV	CGCCTTCATGGGACATTTGC (SB18)	CTGGGTTGTGAACACGCAACA (SB20)
WY1586	fd289				AGCAAGTTGTCATTGCTCACC (SB19)	AACCCATTTTGCCATTTCTCC (SB21)
WY1587	fd290
WY1588	fd291

## Sheet: Zinc binding domain
Zinc binding domain
Name	Allele	sgRNA/guide	Repair template	a.a. functional change	Screening amplification primers	Sequencing primers
WY1513	fd243	CACGAACTCGGCCATACATT (SB27)	GACCACAACAATGATACGGTCGAAACAGTTGCGACTTTTGCTGACGCACTCGCCTATACATTTCGAATGGATTATGACCCGAATGACAAGGACGTGTGCTACTGTCCA (Rep2)	HELGHTFGMDH -> DALAYTFRMDY	TTGATGACGTGGGTGTTCCT (SB28)	CCATGTTTTCAGGACCACAAC (SB30)
WY1514	fd244				CAGTTGCTCTTGGCTTTGGC (SB29)	GAACAGACACAAGTCAATACCAC (SB31)
WY1515	fd245
WY1516	fd246
WY1517	fd247

## Sheet: DM
DM domain
Name	Allele	sgRNA/guide	Repair template	a.a. functional change	Screening amplification primers	Sequencing primers
WY1669	fd322	CCAGGCGAGGAGTGTGACTG (DF1)	GAAGCCAAGCGATGCAAAGTGCGGGAACGGAATCGTCGAGCCAGGCGAGGTGCTAGCGGATCCACCATTGAAGTGTGACAACCATTGCTGTAATGGCAGCACTTGTAAGCTTATC (Rep9)	EPGEECDCG > EPGEVLADP	GGACGTGTGCTACTGTCCAA (DF2)	CTGGGCATATGGAAGTTTGG (DF4)
					CACTGAGCGTAGTCCACCTT (DF3)	CAATGAACAACTTACATTTTCC (DF5)

## Sheet: CysL
CysL domain
Name	Allele	sgRNA/guide	Repair template	a.a. functional change	Screening amplification primers	Sequencing primers
WY1676	fd324	GATCTGGACGAGTATTGTAA (DF6)	CAAAGCCAAGAGCAACTGTGTGCCGAGCAGCAATCGGAATTTGTGATCTGCAGCAGAATGGTGACCATGAAACAAACGATTGTCCGGCAGACTTTTTTGTTCAAAATGCTGCATTGTG (Rep10)	CRAAIGICDLDEYCNGETNDCP > CRAAIGICDLQQNGDHETNDCP	GGACGTGTGCTACTGTCCAA (DF2)	CTGGGCATATGGAAGTTTGG (DF4)
WY1677	fd325				CACTGAGCGTAGTCCACCTT (DF3)	CAATGAACAACTTACATTTTCC (DF5)

## Sheet: Furin site 2
Furin cleavage site 2
Name	Allele	sgRNA/guide	Repair template	a.a. functional change	Screening amplification primers	Sequencing primers
WY1589	fd292	GTGTTTATTACAGAGTTAAA (SB22)	TCGACATTCTTGGTATTTTTCTGCTTGTTTGGAATTTTTATCGGTGGTCTTTGTGTTTATTACGTCGTTAAACTTAAGCGAAATTTGGTCTCGGAGTAAGTTTTTGAAATGTATGAGTTCTTTGGAAATTAT (Rep7)	RVKR > VVKL	TGGACAACTGCAACTTCCGT (SB23)	AGGAGTCTGCAACAATGTTGG (SB25)
WY1590	fd293				TGCAGTGAAGCTTTGGCTGT (SB24)	CTTCTTGACAACACTCCACCATC (SB26)

## Sheet: Furin site 2 NLS
Furin cleavage site 2 and NLS domains
Name	Allele	sgRNA/guide	Repair template	a.a. functional change	Screening amplification primers	Sequencing primers
WY1637	fd310	GTGTTTATTACAGAGTTAAA (SB22)	GTATTTTTCTGCTTGTTTGGAATTTTTATCGGTGGTCTTTGTGTTGTGGTGCTCGTTGGTGCTATTGCGAATTTGGTCTACGAGTAAGTTTTTGAAATGTATGAGTTCTTTGGAAATTAT (Rep8)	YYRVKRKRNLVS > VVLVGAIANLVY	ATCAGCAAAGTGACAGCCCAATG (SB53)	AATTCCGGGGTATGGAGGATC (SB55)
WY1638	fd311				CGCCACATGAGAATGATCTTC (SB54)	CCTGATTTGCATCTCTCAAGA (SB56)
WY1639	fd312

## Sheet: NLS
NLS domain
Name	Allele	sgRNA/guide	Repair template	a.a. functional change	Screening amplification primers	Sequencing primers
WY1678	fd326	GTGTTTATTACAGAGTTAAA (SB22)	TTGTTTGGAATTTTTATCGGTGGTCTTTGTGTTTATTACAGAGTTAAACGGGAGGATCCCGGGGATCCAGAGTAAGTTTTTGAAATGTATGAGTTCTTTGGAAATTATACTTTAACTCAAATTTA (Rep11)	YYRVKRKRNLVS > YYRVKREDPGDP	ATCAGCAAAGTGACAGCCCAATG (SB53)	AATTCCGGGGTATGGAGGATC (SB55)
					CGCCACATGAGAATGATCTTC (SB54)	CCTGATTTGCATCTCTCAAGA (SB56)

## Sheet: Cyto domain del
Cyto domain deletion
Name	Allele	sgRNA/guide	Repair template	Screening amplification primers	Sequencing primers
WY1431	fd231	AAGAAGAAGTTTGATTTACA (SB12)	CTTGCAGATGGTGGAGTGTTGTCAAGAAGAAGTTTGATTTACTCGAGGCTGCTATATTTGATCAAAAGCTCAAAAAATAACCGGATTCT (Rep1)	TCAGCAAAGTGACAGCCCAA (SB14)	TCGCTTGCGAAATTCCGGGGT (SB16)
WY1432	fd232	TTGATCAAATATAGCAGCCA (SB13)		CAGGTACGCGTAATCAAACGG (SB15)
WY1433	fd233
WY1434	fd234

[truncated: 3 more sheets: SH3 binding 1, SH3 binding 2, SH3 binding 3]
